# Supplementary material for: Cobra Three-Finger Toxins Interact with RNA and DNA: Nucleic Acids as Their Putative Biological Targets
Source: Int J Mol Sci. 2025 May 1;26(9):4291. doi: 10.3390/ijms26094291 (PMC12072136; doi:10.3390/ijms26094291)
Supplement: Supplementary file 1 [file ijms-26-04291-s001.zip]

Archive with 1 entries (1 files):
- ijms-3542519-supplementary.pdf
